# Supplementary material for: Randomized trial of intermittent intraputamenal glial cell line-derived neurotrophic factor in Parkinson’s disease
Source: Brain. 2019 Feb 26;142(3):512–25. doi: 10.1093/brain/awz023 (PMC6391602; doi:10.1093/brain/awz023)
Supplement: Supplementary Data [file awz023_supp.zip]

Archive with 9 entries (8 files):
- awz023-suppl_data/
- awz023-suppl_data/awz023_Supplementary_Material.pdf
- awz023-suppl_data/awz023_Supplementary_Data_S1.pdf
- awz023-suppl_data/awz023_Supplementary_Data_S2.pdf
- awz023-suppl_data/awz023_Supplementary_Data_S3.pdf
- awz023-suppl_data/awz023_Supplementary_Data_S4.pdf
- awz023-suppl_data/awz023_Supplementary_Data_S5.pdf
- awz023-suppl_data/awz023_Supplementary_Data_S6.pdf
- awz023-suppl_data/awz023_Supplementary_Data_S7.pdf
